# Supplementary material for: Prevalence of overweight and its associated factors among selected higher secondary schools adolescents of Kathmandu Metropolitan City, Nepal
Source: PLoS One. 2025 Oct 17;20(10):e0334832. doi: 10.1371/journal.pone.0334832 (PMC12533921; doi:10.1371/journal.pone.0334832)
Supplement: S1 Dataset — Data for analysis in this study. (XLSX) [file pone.0334832.s001.xlsx]

## Sheet: Research data entry_Karishma (1
Sex	Religion	Ethnicity	Family_types	Birth_order	M_edu	F_edu	M_job	F_job	School_type	House_type	Eco_family	P_1	P_2	P_3	P_4	F_1	F_2	F_3	F_4	F_5	F_6	F_7	F_8	F_9	F_10	F_11	F_12	F_13	F_14	F_15	PA_1	PA_2	PA_3	PA_4	PA_5	PA_6	PA_7	PA_8	Weight	Height	Time_PA3	Time_PA6	Time_PA7	Time_PA8	Age	Age_R	Zscore	H_CM	BMI
2	2	2	1	1	5	5	1	2	2	1	3	1	1	1	2	1	2	1	1	1	1	1	1	2	2	1	0	2	1	150	2	#NULL!	#NULL!	2	#NULL!	#NULL!	120	360	54.2	157.5	#NULL!	#NULL!	1	2	16	1	0.34	1.575	21.8493
2	2	2	1	2	4	4	3	2	2	2	3	1	1	2	2	1	1	1	4	1	1	2	0	2	2	1	2	3	1	100	2	#NULL!	#NULL!	2	#NULL!	#NULL!	40	60	51.3	160	#NULL!	#NULL!	1	1	16	1	-0.31	1.6	20.0391
2	2	2	1	1	4	5	1	5	2	1	3	1	1	2	2	1	1	0	#NULL!	2	2	1	0	1	1	1	0	2	1	50	2	#NULL!	#NULL!	2	#NULL!	#NULL!	40	60	63.1	165	#NULL!	#NULL!	1	1	16	1	0.67	1.65	23.1772
2	1	2	1	1	4	4	3	2	2	2	3	1	1	2	2	1	1	1	4	1	1	1	2	1	2	1	2	3	1	100	2	#NULL!	#NULL!	2	#NULL!	#NULL!	40	60	51	157.5	#NULL!	#NULL!	1	1	16	1	-0.13	1.575	20.5593
2	1	1	2	1	5	6	4	3	2	1	3	1	1	2	2	1	2	1	4	2	2	1	0	0	1	2	1	1	1	100	2	#NULL!	#NULL!	1	3	45	240	120	39.1	155	#NULL!	1	1	2	16	1	-1.99	1.55	16.2747
2	1	1	2	2	4	6	1	5	2	1	3	1	1	2	2	1	2	2	4	2	2	0	0	1	1	1	1	1	1	50	1	3	20	1	3	30	120	120	64.8	160	1	1	1	2	16	1	1.23	1.6	25.3125
1	1	1	1	1	4	4	4	2	2	2	3	1	1	1	2	1	2	1	2	1	1	2	1	1	2	1	2	2	1	125	1	6	30	2	#NULL!	#NULL!	20	120	46.6	157.5	1	#NULL!	1	2	15	1	-0.57	1.575	18.7856
2	1	1	1	1	4	4	1	4	2	1	3	1	1	1	1	1	2	1	3	1	1	1	0	1	1	2	1	2	1	70	2	#NULL!	#NULL!	2	#NULL!	#NULL!	0	45	42	147.5	#NULL!	#NULL!	1	1	16	1	-0.54	1.475	19.3048
2	1	1	1	3	4	4	5	4	2	2	3	1	1	1	2	1	2	1	3	2	1	1	0	1	1	2	1	2	1	70	2	#NULL!	#NULL!	2	#NULL!	#NULL!	0	50	74.1	147.5	#NULL!	#NULL!	1	1	16	1	2.74	1.475	34.0592
2	1	1	2	1	5	5	1	5	2	2	3	1	1	1	2	1	1	0	#NULL!	2	2	2	1	2	1	1	0	1	2	#NULL!	2	#NULL!	#NULL!	1	3	45	45	25	61.5	167.5	#NULL!	1	1	1	17	2	0.24	1.675	21.9202
2	1	1	1	1	4	4	5	4	2	2	3	1	1	1	1	1	2	1	3	2	1	0	0	1	1	2	2	2	1	50	2	#NULL!	#NULL!	2	#NULL!	#NULL!	0	60	65.5	157.5	#NULL!	#NULL!	1	1	15	1	1.61	1.575	26.4046
2	1	1	1	1	5	4	1	3	2	1	3	1	1	1	2	1	3	0	#NULL!	2	2	0	0	0	0	1	1	1	2	#NULL!	2	#NULL!	#NULL!	1	6	40	60	60	56.1	157.5	#NULL!	1	1	1	16	1	0.55	1.575	22.6153
2	1	1	1	2	4	4	1	1	2	1	3	1	1	1	1	1	1	0	#NULL!	1	2	1	1	1	2	1	1	1	2	#NULL!	2	#NULL!	#NULL!	1	6	30	60	60	45.2	150	#NULL!	1	1	1	16	1	-0.24	1.5	20.0889
2	1	1	2	1	4	4	2	2	2	2	3	1	1	2	1	1	1	0	#NULL!	2	2	0	0	1	0	1	2	1	2	#NULL!	2	#NULL!	#NULL!	2	#NULL!	#NULL!	50	45	57.4	155	#NULL!	#NULL!	1	1	16	1	0.87	1.55	23.8918
2	1	1	2	1	4	5	1	2	2	2	3	1	1	2	2	1	1	0	#NULL!	2	2	2	0	1	1	1	1	2	1	50	2	#NULL!	#NULL!	1	1	15	20	30	56.8	147.5	#NULL!	1	1	1	16	1	1.38	1.475	26.1074
2	2	2	1	1	4	5	4	2	2	1	3	1	1	1	2	1	3	0	#NULL!	1	1	2	1	2	1	2	1	2	1	100	2	#NULL!	#NULL!	2	#NULL!	#NULL!	120	180	54.9	157.5	#NULL!	#NULL!	1	2	16	1	0.39	1.575	22.1315
2	1	1	1	2	4	5	1	5	2	1	3	1	1	1	2	1	1	1	2	1	1	1	2	1	1	1	1	2	1	100	1	2	15	2	#NULL!	#NULL!	50	180	72.8	162.5	1	#NULL!	1	2	16	1	1.7	1.625	27.5692
2	1	1	1	1	6	6	4	3	2	1	3	1	1	1	2	1	1	0	#NULL!	2	1	2	1	1	1	2	2	2	1	100	1	4	30	1	4	30	60	120	46.2	152.5	1	1	1	2	16	1	-0.35	1.525	19.8656
2	1	2	1	1	4	5	1	5	2	2	3	1	1	1	1	1	2	1	2	1	1	1	2	1	1	1	1	2	1	100	1	2	15	2	#NULL!	#NULL!	40	240	61.3	155	1	#NULL!	1	2	17	2	1.24	1.55	25.5151
2	1	1	1	1	4	5	1	2	2	1	3	1	1	1	2	1	1	0	#NULL!	1	1	1	2	1	2	2	1	1	2	#NULL!	1	4	30	1	4	30	60	120	53.5	157.5	1	1	1	2	16	1	0.18	1.575	21.5671
1	1	1	1	1	4	5	1	2	2	1	4	1	1	1	2	1	2	0	#NULL!	2	2	1	1	2	1	1	1	1	1	50	1	7	120	1	3	90	30	60	68.3	175.5	2	2	1	1	17	2	0.32	1.755	22.1751
1	1	1	1	3	5	5	4	3	2	2	3	1	2	1	1	1	2	1	4	2	2	2	1	1	1	0	2	2	1	150	1	2	60	2	#NULL!	#NULL!	60	120	52.3	160	2	#NULL!	1	2	16	1	-0.13	1.6	20.4297
1	3	2	1	1	4	4	4	2	2	2	3	1	2	2	2	1	1	0	#NULL!	1	2	2	1	1	2	1	1	1	1	100	2	#NULL!	#NULL!	1	1	60	120	60	49	170	#NULL!	2	1	1	17	2	-2.02	1.7	16.955
1	1	1	2	1	5	5	2	2	2	1	3	1	1	1	2	1	1	0	#NULL!	1	1	1	0	1	2	1	2	2	1	100	2	#NULL!	#NULL!	1	3	60	160	120	47.4	165	#NULL!	2	1	2	17	2	-1.73	1.65	17.4105
1	1	1	1	1	5	6	1	3	2	1	4	1	1	1	1	1	1	0	#NULL!	2	1	0	0	0	1	0	1	1	2	#NULL!	1	4	30	1	4	30	300	360	63.3	175.5	1	1	1	2	15	1	0.08	1.755	20.5518
1	1	1	1	1	1	3	4	2	2	2	3	1	1	2	1	1	1	1	3	1	2	1	1	1	1	2	1	2	1	70	1	1	15	1	2	15	300	80	70.4	175.5	1	1	1	1	17	2	0.53	1.755	22.857
1	2	2	1	3	4	5	1	5	2	1	3	1	1	2	1	1	2	0	#NULL!	2	1	1	1	1	2	1	1	2	1	100	2	#NULL!	#NULL!	1	7	20	180	180	62.4	170	#NULL!	1	1	2	16	1	0.26	1.7	21.5917
1	1	1	2	3	5	5	1	3	2	1	3	1	1	1	2	1	3	0	#NULL!	2	2	0	0	1	1	1	1	2	1	100	2	#NULL!	#NULL!	2	#NULL!	#NULL!	120	60	50.2	167.5	#NULL!	#NULL!	1	1	16	1	-1.33	1.675	17.8926
1	1	1	2	3	5	6	4	5	2	1	3	1	1	1	2	1	1	1	2	2	1	1	0	1	2	2	2	2	1	100	2	#NULL!	#NULL!	2	#NULL!	#NULL!	60	120	55.4	165	#NULL!	#NULL!	1	2	15	1	0.12	1.65	20.3489
1	1	1	2	3	5	5	4	3	2	1	3	1	1	2	2	1	3	1	1	2	2	2	0	2	0	0	0	1	2	#NULL!	1	2	120	1	1	45	48	120	61.5	160	2	1	1	2	15	1	1.28	1.6	24.0234
1	1	3	2	3	5	5	1	2	2	2	3	1	1	2	1	1	3	0	#NULL!	2	2	1	1	1	2	2	1	2	1	100	1	5	40	2	#NULL!	#NULL!	240	240	56.4	170	1	#NULL!	1	2	15	1	-0.22	1.7	19.5156
1	1	1	1	3	6	6	1	4	2	2	3	1	1	2	1	1	2	0	#NULL!	2	1	1	0	0	1	1	2	2	1	100	2	#NULL!	#NULL!	2	#NULL!	#NULL!	10	90	56.4	165	#NULL!	#NULL!	1	1	15	1	0.29	1.65	20.7163
1	1	2	2	1	5	5	5	2	2	1	3	1	1	2	2	1	3	1	3	2	1	2	1	2	2	1	2	2	1	100	2	#NULL!	#NULL!	2	#NULL!	#NULL!	60	180	66.4	178	#NULL!	#NULL!	1	2	17	2	-0.11	1.78	20.9569
1	1	2	2	1	5	5	4	5	2	2	3	1	1	2	2	1	1	0	#NULL!	2	1	1	1	1	2	2	1	2	1	125	1	6	60	2	#NULL!	#NULL!	20	120	49.5	167.5	2	#NULL!	1	2	16	1	-1.52	1.675	17.6431
1	1	1	1	1	5	4	1	5	2	1	3	1	1	1	2	1	2	0	#NULL!	2	2	1	1	2	1	2	2	2	2	#NULL!	1	1	300	1	3	60	660	180	56	165	2	2	2	2	16	1	0.01	1.65	20.5693
1	1	1	2	2	5	5	1	2	2	1	3	1	1	2	2	1	2	1	3	2	1	2	2	2	2	2	2	2	1	100	1	3	30	1	3	30	660	120	58.8	170	1	1	2	2	16	1	-0.2	1.7	20.346
1	1	1	1	1	5	5	4	3	2	2	3	1	2	1	1	1	2	1	3	2	2	1	1	2	2	1	2	2	1	100	1	5	60	1	4	60	30	240	55.4	172.5	2	2	1	2	16	1	-1.04	1.725	18.6179
2	2	2	1	1	6	4	5	2	2	2	3	1	1	1	1	1	3	0	#NULL!	2	2	2	1	2	2	2	2	1	1	100	1	6	120	1	6	120	15	180	65	170	2	2	1	2	16	1	0.54	1.7	22.4913
1	2	2	1	1	4	4	1	5	2	2	3	1	1	1	1	1	2	0	#NULL!	2	2	1	1	2	1	1	2	1	1	50	1	7	120	1	7	90	30	60	55.3	170	2	2	1	1	16	1	-0.81	1.7	19.1349
1	1	1	1	3	4	5	1	2	2	1	4	1	1	1	2	1	2	0	#NULL!	2	2	1	1	2	1	1	1	1	1	50	1	7	120	1	3	90	30	60	55.1	162.5	2	2	1	1	17	2	-0.15	1.625	20.8663
1	3	2	1	3	1	4	1	3	2	2	3	1	1	1	2	1	2	2	3	1	1	2	2	2	2	2	2	1	2	#NULL!	1	6	30	1	3	40	180	30	61.8	165	1	1	1	1	16	1	0.7	1.65	22.6997
1	3	2	2	1	4	5	1	3	2	2	3	1	1	2	2	1	2	1	3	2	2	1	0	1	1	1	2	2	1	100	1	5	30	1	7	40	7	120	75.9	185.5	1	1	1	2	15	1	0.56	1.855	22.0574
1	1	1	2	3	2	4	1	2	2	2	3	1	1	2	2	1	2	1	3	1	2	1	1	2	1	1	1	2	1	100	1	5	20	1	5	40	360	60	53.5	167.5	1	1	2	1	15	1	-0.49	1.675	19.0688
1	1	1	1	1	6	4	1	5	2	1	3	1	1	1	1	1	2	1	3	2	2	1	1	2	2	1	2	2	1	100	2	#NULL!	#NULL!	1	6	60	360	180	63.8	162.5	#NULL!	2	2	2	16	1	1.12	1.625	24.1609
1	1	2	2	1	6	6	4	3	2	1	3	1	1	1	2	1	2	1	3	2	2	1	0	2	0	0	2	1	2	#NULL!	1	3	50	1	4	60	720	240	58.3	170.2	1	2	2	2	16	1	-0.26	1.702	20.1256
1	1	1	1	3	4	4	1	5	2	1	3	1	2	1	2	1	2	2	4	2	2	1	1	1	1	1	1	2	1	100	1	6	30	2	#NULL!	#NULL!	20	120	53.5	162.5	1	#NULL!	1	2	16	1	-0.28	1.625	20.2604
1	1	1	1	3	3	9	5	9	2	2	3	2	1	1	2	1	1	2	1	2	2	1	0	2	1	1	2	2	1	100	1	7	30	1	3	20	420	180	68	165	1	1	2	2	17	2	1.1	1.65	24.977
1	1	1	1	1	3	4	1	2	2	2	3	1	1	1	2	1	2	1	1	2	1	1	1	1	1	1	1	2	1	100	1	1	25	1	1	25	40	60	64.9	175.2	1	1	1	1	16	1	0.04	1.752	21.1435
2	2	2	2	2	5	6	4	2	2	1	3	1	1	1	1	1	2	0	#NULL!	1	1	1	1	2	1	1	1	3	1	100	2	#NULL!	#NULL!	2	#NULL!	#NULL!	120	360	46	160	#NULL!	#NULL!	1	2	16	1	-1.1	1.6	17.9687
1	1	2	2	1	6	6	4	3	2	1	3	1	1	2	2	1	2	1	1	1	1	2	0	1	1	0	2	2	2	#NULL!	2	#NULL!	#NULL!	1	1	90	120	120	88	176.5	#NULL!	2	1	2	18	2	1.74	1.765	28.2484
1	1	3	1	1	3	3	1	3	2	2	3	1	1	1	1	1	2	1	4	2	2	2	0	1	1	1	0	1	2	#NULL!	1	5	60	1	2	120	30	60	57	171.5	2	2	1	1	17	2	-0.8	1.715	19.3797
1	1	2	2	3	5	5	4	3	2	1	4	1	1	1	1	1	3	0	#NULL!	1	1	1	1	2	2	2	2	2	1	100	2	#NULL!	#NULL!	1	7	15	60	150	93	183	#NULL!	1	1	2	16	1	1.91	1.83	27.7703
1	2	2	1	3	1	3	1	3	2	1	3	1	1	1	1	1	3	0	#NULL!	1	1	1	2	1	2	2	2	2	1	100	1	2	10	2	#NULL!	#NULL!	420	600	91	182	1	#NULL!	2	2	16	1	1.78	1.82	27.4725
1	1	1	1	3	4	5	1	3	2	1	3	1	1	1	1	1	1	1	2	1	1	0	1	2	0	2	1	1	1	180	1	7	120	2	#NULL!	#NULL!	190	780	87	187.5	2	#NULL!	1	2	16	1	1.3	1.875	24.7467
1	1	3	1	1	5	5	1	3	2	1	3	1	1	1	1	1	1	1	1	1	2	1	0	1	0	0	1	1	1	100	1	2	30	1	5	50	40	10	66	173.5	1	1	1	1	17	2	0.25	1.735	21.9253
1	1	2	1	1	4	5	1	3	2	2	3	1	1	2	1	1	1	0	#NULL!	2	1	2	1	2	2	1	2	2	1	100	1	7	60	1	3	120	240	300	68	187	2	2	1	2	17	2	-0.83	1.87	19.4458
1	2	2	1	1	1	2	1	1	2	2	3	1	1	1	1	1	1	0	#NULL!	2	2	1	1	1	1	2	2	1	2	#NULL!	1	1	60	1	1	60	180	300	64	172.8	2	2	1	2	18	2	-0.19	1.728	21.4335
2	2	2	2	1	2	4	1	5	2	2	3	1	1	2	1	1	1	1	1	0	1	1	0	0	1	2	1	3	1	100	2	#NULL!	#NULL!	1	2	10	120	180	48	159	#NULL!	1	1	2	16	1	-0.7	1.59	18.9866
1	1	1	1	1	3	4	1	3	2	2	3	1	1	1	1	1	1	1	1	1	1	1	0	1	1	1	1	2	1	100	2	#NULL!	#NULL!	2	#NULL!	#NULL!	30	120	56	165	#NULL!	#NULL!	1	2	18	2	-0.52	1.65	20.5693
2	1	3	2	2	3	4	4	3	2	2	4	1	1	1	1	1	1	1	1	1	1	1	0	0	1	1	0	2	1	100	2	#NULL!	#NULL!	1	7	30	30	120	43	158.5	#NULL!	1	1	2	16	1	-1.55	1.585	17.1163
1	2	2	2	1	3	5	1	3	2	1	3	1	1	1	1	1	2	1	1	1	1	1	0	1	0	0	1	2	1	50	1	2	45	2	#NULL!	#NULL!	30	50	61	168.8	1	#NULL!	1	1	17	2	0.02	1.688	21.4084
2	1	3	1	2	1	2	1	3	2	2	3	1	1	2	1	1	1	1	4	0	2	2	1	1	2	1	1	2	1	50	2	#NULL!	#NULL!	2	#NULL!	#NULL!	120	360	39	155	#NULL!	#NULL!	1	2	17	2	-2.08	1.55	16.2331
1	1	1	1	2	4	2	5	1	2	2	3	1	1	1	1	1	1	0	#NULL!	1	1	1	2	1	2	2	1	2	2	#NULL!	1	6	180	1	6	60	60	30	72	175.5	2	2	1	1	18	2	0.48	1.755	23.3764
1	3	1	2	3	4	4	1	4	2	2	3	1	1	1	2	1	1	1	3	2	1	1	1	0	1	1	1	2	2	#NULL!	1	6	30	1	6	30	20	16	55	170	1	1	1	1	18	2	-1.14	1.7	19.0311
2	1	2	2	2	9	9	9	9	2	1	3	1	1	2	1	1	2	0	#NULL!	2	1	0	0	0	2	2	1	2	1	50	2	#NULL!	#NULL!	2	#NULL!	#NULL!	30	30	44.1	158	#NULL!	#NULL!	1	1	16	1	-1.29	1.58	17.6654
2	1	2	1	1	1	3	1	3	2	1	3	1	1	2	2	1	1	2	2	2	1	0	0	2	2	2	1	2	1	50	2	#NULL!	#NULL!	2	#NULL!	#NULL!	30	30	81.75	160.9	#NULL!	#NULL!	1	1	16	1	2.4	1.609	31.5773
2	1	2	2	1	6	5	4	3	2	1	3	1	1	1	2	1	2	1	4	1	1	1	1	1	1	1	1	2	1	100	2	#NULL!	#NULL!	2	#NULL!	#NULL!	30	30	56	167.5	#NULL!	#NULL!	1	1	17	2	-0.41	1.675	19.9599
1	1	2	1	1	1	5	4	2	2	2	3	1	1	2	1	1	2	1	4	1	2	1	0	1	1	2	2	1	2	#NULL!	1	2	90	1	2	90	30	240	52.9	165	2	2	1	2	18	2	-0.96	1.65	19.4307
1	1	2	1	1	4	4	1	3	2	1	3	1	1	2	2	1	2	0	#NULL!	1	1	1	0	1	1	1	1	2	2	#NULL!	2	#NULL!	#NULL!	1	2	60	60	180	65.8	165.5	#NULL!	2	1	2	18	2	0.75	1.655	24.0231
1	2	2	2	2	1	2	1	3	2	2	3	1	1	1	1	2	1	0	#NULL!	1	1	1	2	1	0	0	1	2	2	#NULL!	1	6	180	1	5	60	60	40	73	174.6	2	2	1	1	19	2	0.57	1.746	23.9461
2	2	2	2	3	4	6	1	3	2	1	3	1	1	2	1	1	3	1	3	1	1	1	0	1	2	2	0	2	1	100	1	6	120	2	#NULL!	#NULL!	60	30	93	167	2	#NULL!	1	1	16	1	2.66	1.67	33.3465
2	1	2	2	2	5	5	1	3	2	1	3	1	1	2	1	1	2	0	#NULL!	1	1	1	1	1	1	1	1	2	2	#NULL!	2	#NULL!	#NULL!	1	2	30	50	40	59.4	158.5	#NULL!	1	1	1	18	2	0.7	1.585	23.6444
1	2	2	1	3	4	4	1	3	2	1	3	1	1	1	2	1	3	1	1	1	1	1	1	1	2	2	1	3	1	50	1	6	180	1	6	40	60	60	90	179	2	1	1	1	17	2	1.79	1.79	28.089
2	2	2	2	2	1	2	1	1	2	2	3	1	1	2	1	1	1	1	3	2	1	0	0	1	0	1	0	1	2	#NULL!	1	7	120	1	7	30	180	120	61.85	159.6	2	1	1	2	18	2	0.84	1.596	24.2814
2	2	2	1	2	3	3	1	3	2	2	3	1	1	1	1	1	3	1	2	1	1	1	0	2	2	2	2	2	1	200	2	#NULL!	#NULL!	2	#NULL!	#NULL!	20	60	56	157.5	#NULL!	#NULL!	1	1	18	2	0.4	1.575	22.575
2	2	2	2	2	1	2	2	1	2	1	3	1	1	1	2	1	1	1	3	1	1	1	0	2	2	1	2	2	1	200	1	2	60	2	#NULL!	#NULL!	50	30	61.8	158	2	#NULL!	1	1	17	2	1.02	1.58	24.7556
2	1	1	2	3	4	4	1	3	2	2	4	1	1	1	1	1	1	1	1	1	2	1	0	2	1	1	2	2	1	100	1	7	30	2	#NULL!	#NULL!	30	120	40.9	156	1	#NULL!	1	2	17	2	-1.81	1.56	16.8064
2	1	2	1	3	3	3	4	3	2	1	4	1	1	2	2	1	2	1	1	2	1	2	1	1	2	2	1	2	1	100	2	#NULL!	#NULL!	2	#NULL!	#NULL!	30	35	75.5	155.5	#NULL!	#NULL!	1	1	16	1	2.33	1.555	31.2238
1	2	2	1	2	2	2	1	1	2	2	3	1	1	1	2	1	2	1	1	2	2	1	0	1	2	2	2	3	1	150	1	7	60	1	6	120	70	80	89	190.5	2	2	1	1	18	2	0.79	1.905	24.5245
1	1	2	1	3	5	5	1	3	1	1	3	2	2	1	1	1	1	0	#NULL!	1	0	2	1	2	1	1	1	2	1	20	2	#NULL!	#NULL!	2	#NULL!	#NULL!	120	120	55.6	175.5	#NULL!	#NULL!	1	2	16	1	-1.17	1.755	18.0518
2	1	2	2	1	5	4	1	2	2	1	3	1	1	1	2	1	3	2	2	2	0	2	0	1	2	2	2	2	1	200	2	#NULL!	#NULL!	2	#NULL!	#NULL!	300	300	55	156.1	#NULL!	#NULL!	1	2	18	2	0.39	1.561	22.5713
2	1	2	1	1	5	5	4	3	2	1	3	1	1	1	1	1	2	1	1	1	1	1	0	1	1	1	1	2	1	100	2	#NULL!	#NULL!	2	#NULL!	#NULL!	240	300	42	155.5	#NULL!	#NULL!	1	2	18	2	-1.55	1.555	17.3695
1	2	2	1	3	2	3	4	1	2	2	3	1	1	2	1	1	2	0	#NULL!	1	0	2	0	0	1	2	2	2	1	100	2	#NULL!	#NULL!	1	7	60	30	60	83	170	#NULL!	2	1	1	17	2	1.95	1.7	28.7197
1	2	2	1	2	1	2	1	3	2	2	3	1	1	2	2	1	3	1	3	1	1	2	2	1	1	1	2	3	1	150	2	#NULL!	#NULL!	2	#NULL!	#NULL!	120	120	45	158.5	#NULL!	#NULL!	1	2	18	2	-1.71	1.585	17.9124
1	1	1	1	1	1	2	1	3	2	2	3	1	1	2	1	1	2	0	#NULL!	1	0	0	0	1	2	2	1	3	1	100	2	#NULL!	#NULL!	2	#NULL!	#NULL!	120	120	59.8	178.8	#NULL!	#NULL!	1	2	17	2	-1.05	1.788	18.7054
2	1	2	1	1	1	2	1	3	2	2	3	1	1	1	1	1	2	1	2	1	2	2	0	1	2	1	2	2	1	50	1	2	20	1	7	20	30	60	45.9	152	1	1	1	1	17	2	-0.42	1.52	19.8667
1	2	2	2	1	1	4	1	3	2	2	3	1	1	1	1	1	2	0	#NULL!	2	1	2	0	1	1	1	2	1	1	50	1	7	30	1	6	60	30	60	60	163.5	1	2	1	1	18	2	0.25	1.635	22.4448
2	1	3	1	3	2	3	1	2	2	2	3	1	1	2	1	1	2	1	1	1	0	1	1	1	1	1	1	2	1	50	2	#NULL!	#NULL!	1	4	20	120	120	57	160	#NULL!	1	1	2	17	2	0.38	1.6	22.2656
1	1	2	1	3	3	5	1	3	2	1	3	1	1	2	1	1	2	1	1	1	0	2	0	1	1	1	1	2	1	100	1	3	30	2	#NULL!	#NULL!	60	240	60	167.8	1	#NULL!	1	2	17	2	0	1.678	21.3092
2	1	2	2	1	6	6	4	3	2	1	3	1	1	2	1	1	2	0	#NULL!	1	2	1	1	1	1	0	0	2	1	50	2	#NULL!	#NULL!	1	60	60	30	60	57	153	#NULL!	2	1	1	17	2	0.95	1.53	24.3496
1	1	1	1	1	3	3	1	3	2	2	3	1	1	1	2	1	2	0	#NULL!	2	1	1	1	1	2	2	2	2	1	100	2	#NULL!	#NULL!	2	#NULL!	#NULL!	120	300	71.7	179.5	#NULL!	#NULL!	1	2	17	2	0.25	1.795	22.2531
2	1	1	1	1	5	5	1	3	2	1	3	1	1	2	2	1	2	0	#NULL!	2	1	2	2	1	2	2	1	2	1	100	2	#NULL!	#NULL!	1	1	10	50	280	75	164	#NULL!	1	1	2	16	1	1.75	1.64	27.8852
1	1	1	1	1	4	4	4	3	2	1	3	1	1	1	2	1	3	0	#NULL!	2	1	1	0	2	0	0	2	2	1	200	1	7	180	1	7	30	30	120	66.3	185	2	1	1	2	17	2	-0.73	1.85	19.3718
1	1	2	2	1	5	5	4	3	2	2	3	1	1	1	1	1	2	1	2	1	1	1	1	2	1	1	1	1	2	#NULL!	1	4	120	2	#NULL!	#NULL!	80	180	65.2	171	2	#NULL!	1	2	16	1	0.46	1.71	22.2975
2	1	1	2	3	1	3	1	5	2	1	3	1	1	1	2	1	1	1	4	1	1	2	2	0	1	2	0	2	1	50	1	1	15	2	#NULL!	#NULL!	60	60	54.5	157.5	1	#NULL!	1	1	17	2	0.3	1.575	21.9703
2	1	1	1	1	2	4	1	3	2	2	3	1	1	1	1	1	2	0	#NULL!	2	1	1	0	1	2	2	2	2	1	100	2	#NULL!	#NULL!	2	#NULL!	#NULL!	120	120	55	155	#NULL!	#NULL!	1	2	16	1	0.57	1.55	22.8928
2	1	2	1	3	3	3	1	3	2	1	3	1	1	2	1	1	2	0	#NULL!	1	1	1	0	1	2	2	1	2	1	50	2	#NULL!	#NULL!	2	#NULL!	#NULL!	30	30	54	157	#NULL!	#NULL!	1	1	16	1	0.31	1.57	21.9076
2	1	2	2	1	4	4	1	2	2	1	3	1	1	1	1	1	3	1	2	1	1	1	0	1	1	2	1	2	1	100	2	#NULL!	#NULL!	2	#NULL!	#NULL!	180	420	52	156.5	#NULL!	#NULL!	1	2	15	1	0.27	1.565	21.2312
2	2	2	1	3	2	3	1	3	2	2	3	1	1	1	1	1	1	0	#NULL!	1	1	1	1	0	0	1	1	2	1	100	2	#NULL!	#NULL!	2	#NULL!	#NULL!	60	60	66	162	#NULL!	#NULL!	1	1	16	1	1.2	1.62	25.1486
2	1	1	2	1	2	3	2	3	2	2	3	1	1	2	2	1	3	0	#NULL!	1	1	1	0	1	0	1	1	2	1	50	2	#NULL!	#NULL!	2	#NULL!	#NULL!	30	30	47	155.5	#NULL!	#NULL!	1	1	18	2	-0.68	1.555	19.4374
2	2	2	1	3	1	4	1	3	2	2	3	1	1	1	1	1	3	1	1	1	1	1	0	1	1	1	1	2	1	100	2	#NULL!	#NULL!	2	#NULL!	#NULL!	90	90	56	159	#NULL!	#NULL!	1	1	15	1	0.49	1.59	22.151
2	1	1	1	3	5	5	1	2	2	1	3	1	1	2	2	1	2	1	1	1	1	1	1	0	2	2	1	2	1	100	2	#NULL!	#NULL!	2	#NULL!	#NULL!	120	116	42.4	160	#NULL!	#NULL!	1	1	16	1	-1.82	1.6	16.5625
2	2	2	1	3	2	2	1	3	2	2	3	1	1	2	1	1	1	1	3	1	2	1	1	1	2	2	2	2	2	#NULL!	1	3	10	1	5	15	10	60	57	161.5	1	1	1	1	16	1	0.33	1.615	21.8539
2	1	2	2	1	5	5	4	3	2	1	3	1	1	1	1	1	3	2	1	1	1	2	1	1	2	2	1	2	1	100	1	1	30	2	#NULL!	#NULL!	180	120	45	154	1	#NULL!	1	2	16	1	-0.74	1.54	18.9745
2	1	2	1	3	4	4	1	3	2	1	3	1	1	1	1	1	3	2	1	1	1	1	0	1	2	2	1	2	1	100	1	1	30	2	#NULL!	#NULL!	120	120	40	155.2	1	#NULL!	1	2	17	2	-1.9	1.552	16.6064
2	2	2	1	2	1	2	4	2	2	2	3	1	1	1	1	1	3	1	3	1	1	1	1	1	2	2	1	2	1	50	2	#NULL!	#NULL!	1	2	60	20	60	55	155	#NULL!	2	1	1	16	1	0.66	1.55	22.8928
1	2	2	2	1	3	5	1	3	2	1	3	2	1	1	1	1	2	0	#NULL!	2	1	1	1	1	1	1	0	1	1	100	1	7	30	1	2	60	120	240	51	168	1	2	1	2	18	2	-1.71	1.68	18.0697
2	2	2	1	1	4	4	4	3	2	2	3	1	1	1	1	1	2	0	#NULL!	1	1	0	1	0	1	1	1	2	1	100	2	#NULL!	#NULL!	2	#NULL!	#NULL!	120	120	41.75	151.5	#NULL!	#NULL!	1	2	16	1	-1.02	1.515	18.1899
2	1	2	2	1	5	5	1	3	2	1	3	1	1	1	2	1	2	1	1	1	2	1	0	1	1	1	1	2	1	150	1	2	30	1	2	10	10	60	53	160.1	1	1	1	1	15	1	0.02	1.601	20.6773
2	1	1	1	1	1	2	1	2	2	2	3	1	1	2	1	1	2	0	#NULL!	2	2	2	1	2	2	2	1	2	1	100	1	3	30	1	3	20	40	35	48	158.2	1	1	1	1	15	1	-0.54	1.582	19.1791
1	1	1	2	3	5	2	4	3	2	2	3	1	1	2	1	1	2	0	#NULL!	0	1	1	1	1	1	0	2	2	1	100	1	7	30	1	7	20	15	120	50.5	176	1	1	1	2	18	2	-2.62	1.76	16.3029
1	1	1	1	1	2	2	1	1	2	2	4	1	1	1	1	1	2	0	#NULL!	2	1	1	1	1	2	2	2	2	1	100	1	3	20	1	4	30	20	30	50	169	1	1	1	1	17	2	-1.77	1.69	17.5064
1	2	2	1	3	2	2	1	3	2	2	3	1	1	1	1	1	2	2	1	2	2	2	0	1	1	1	2	2	1	100	1	3	15	1	4	40	50	240	68	172.5	1	1	1	2	17	2	0.52	1.725	22.8523
1	1	2	1	3	2	2	1	1	2	2	4	1	1	1	2	1	2	0	#NULL!	2	1	1	1	1	2	2	2	2	1	100	1	3	20	1	4	30	20	10	40	166.5	1	1	1	1	16	1	-3.65	1.665	14.4288
1	1	2	1	3	2	3	1	1	2	2	4	1	1	2	1	1	2	0	#NULL!	0	1	1	0	2	0	0	0	2	2	#NULL!	2	#NULL!	#NULL!	1	3	60	30	30	57.65	170.5	#NULL!	2	1	1	17	2	-0.57	1.705	19.8313
1	1	3	1	3	3	4	2	5	2	1	3	1	1	1	1	1	3	0	#NULL!	2	1	1	1	1	1	0	1	2	1	50	1	7	60	2	#NULL!	#NULL!	20	300	54	174	2	#NULL!	1	2	17	2	-1.66	1.74	17.8359
1	1	2	1	1	4	4	1	3	2	2	3	1	1	1	1	1	1	2	1	1	1	0	2	1	1	0	2	2	1	50	1	3	30	1	4	30	120	120	52	176.1	1	1	1	2	18	2	-2.31	1.761	16.7681
1	1	1	1	3	6	6	4	3	2	2	3	1	1	1	1	1	3	0	#NULL!	2	2	2	2	2	1	1	1	2	1	50	1	6	45	1	6	45	60	120	78	175.5	1	1	1	2	17	2	1.18	1.755	25.3245
2	1	1	1	3	3	4	1	3	2	2	3	1	1	1	1	1	2	1	4	1	1	1	1	1	1	1	1	2	1	100	1	3	10	2	#NULL!	#NULL!	15	60	45.75	155	1	#NULL!	1	1	15	1	-0.5	1.55	19.0427
2	1	2	2	1	2	2	1	3	2	2	3	1	1	1	2	1	2	1	4	1	1	1	1	1	1	1	1	2	1	50	1	3	10	2	#NULL!	#NULL!	10	60	45	156	1	#NULL!	1	1	18	2	-1.06	1.56	18.4911
2	1	3	1	1	4	4	4	3	2	1	3	1	2	1	1	1	3	1	4	1	0	1	0	1	1	1	1	2	2	#NULL!	2	#NULL!	#NULL!	2	#NULL!	#NULL!	30	30	50	155	#NULL!	#NULL!	1	1	15	1	0.06	1.55	20.8117
2	1	2	1	1	5	4	4	2	2	2	3	1	1	1	1	1	2	1	3	1	1	1	1	1	1	1	1	2	1	100	2	#NULL!	#NULL!	2	#NULL!	#NULL!	60	120	45	156	#NULL!	#NULL!	1	2	17	2	-0.98	1.56	18.4911
2	1	1	1	3	2	5	1	3	2	2	3	1	1	1	1	1	1	1	3	1	1	1	1	1	1	1	1	2	1	100	2	#NULL!	#NULL!	2	#NULL!	#NULL!	0	60	69	156	#NULL!	#NULL!	1	1	17	2	1.8	1.56	28.3531
2	1	3	2	3	1	4	1	3	2	2	3	1	1	1	1	1	2	0	#NULL!	1	1	2	0	1	2	2	1	2	1	100	2	#NULL!	#NULL!	1	2	20	60	60	49	149.5	#NULL!	1	1	1	16	1	0.29	1.495	21.9237
2	1	1	1	1	4	5	1	3	2	2	3	1	1	2	1	1	3	2	3	0	2	1	0	0	1	1	1	2	1	100	2	#NULL!	#NULL!	2	#NULL!	#NULL!	30	30	45	152.5	#NULL!	#NULL!	1	1	17	2	-0.64	1.525	19.3496
1	2	2	1	3	4	4	1	5	2	1	3	1	1	1	1	1	1	1	3	1	1	2	2	2	2	2	0	2	1	100	1	3	30	1	40	35	40	45	52	170	1	1	1	1	17	2	-1.54	1.7	17.9931
1	2	2	1	3	1	2	4	3	2	2	3	1	1	1	2	1	3	0	#NULL!	2	2	2	1	2	0	0	1	2	1	100	2	#NULL!	#NULL!	2	#NULL!	#NULL!	120	180	47	165	#NULL!	#NULL!	1	2	17	2	-2.01	1.65	17.2635
2	1	1	1	1	6	5	4	3	2	2	3	1	2	2	1	1	3	1	4	1	0	0	0	1	1	1	1	2	2	#NULL!	2	#NULL!	#NULL!	2	#NULL!	#NULL!	120	300	45	155	#NULL!	#NULL!	1	2	16	1	-0.83	1.55	18.7305
2	1	2	2	1	2	2	1	1	2	2	3	1	1	1	1	1	2	1	1	1	1	1	1	1	1	1	1	2	1	100	2	#NULL!	#NULL!	2	#NULL!	#NULL!	30	60	49	161.5	#NULL!	#NULL!	1	1	17	2	-0.85	1.615	18.7867
2	1	1	1	1	4	4	4	3	2	1	3	1	2	1	1	1	3	1	4	1	1	1	0	1	1	0	1	2	2	#NULL!	2	#NULL!	#NULL!	2	#NULL!	#NULL!	80	100	56	164	#NULL!	#NULL!	1	1	15	1	0.06	1.64	20.8209
2	1	2	1	1	4	4	1	3	2	2	3	1	1	1	1	1	2	1	1	2	1	1	1	1	1	1	1	2	1	100	2	#NULL!	#NULL!	1	4	30	80	120	40	158	#NULL!	1	1	2	17	2	-2.22	1.58	16.0231
2	1	2	2	1	3	4	4	3	2	2	3	1	1	1	2	1	2	1	4	1	1	1	1	1	1	2	1	2	1	100	1	3	10	2	#NULL!	#NULL!	60	120	60	152	1	#NULL!	1	2	17	2	1.31	1.52	25.9695
2	1	2	1	3	6	6	4	3	2	2	3	1	1	1	1	1	1	1	4	1	1	2	0	2	2	2	1	2	1	100	2	#NULL!	#NULL!	2	#NULL!	#NULL!	30	55	47	156.5	#NULL!	#NULL!	1	1	17	2	-0.72	1.565	19.1897
2	1	1	1	3	2	2	4	3	2	2	3	1	2	1	1	1	2	0	#NULL!	1	1	1	1	1	1	2	2	2	1	100	2	#NULL!	#NULL!	1	2	10	60	60	47	152.5	#NULL!	1	1	1	17	2	-0.31	1.525	20.2096
2	1	1	1	1	2	3	1	1	2	1	3	1	1	1	1	1	2	0	#NULL!	1	1	1	2	1	1	1	2	2	1	50	2	#NULL!	#NULL!	2	#NULL!	#NULL!	15	360	53.25	160	#NULL!	#NULL!	1	2	18	2	-0.18	1.6	20.8008
1	1	2	1	3	4	4	1	3	2	2	3	1	1	1	1	1	2	0	#NULL!	2	2	2	1	1	1	1	1	2	1	200	2	#NULL!	#NULL!	1	7	30	30	300	65	186	#NULL!	1	1	2	16	1	-0.8	1.86	18.7883
2	2	2	2	3	3	4	1	3	2	2	3	1	1	1	2	1	2	1	1	1	1	1	2	1	2	1	2	2	1	100	2	#NULL!	#NULL!	2	#NULL!	#NULL!	180	190	48	157.5	#NULL!	#NULL!	1	2	17	2	-0.66	1.575	19.35
2	1	1	1	3	3	4	1	2	2	2	3	1	1	1	2	1	2	0	#NULL!	1	1	1	0	1	2	2	1	2	1	150	2	#NULL!	#NULL!	2	#NULL!	#NULL!	300	120	52	154	#NULL!	#NULL!	1	2	18	2	0.16	1.54	21.9261
2	2	2	1	3	5	3	4	3	2	2	3	1	1	1	1	1	2	1	1	1	1	1	0	1	2	2	1	2	1	100	2	#NULL!	#NULL!	2	#NULL!	#NULL!	300	360	44	156	#NULL!	#NULL!	1	2	18	2	-1.25	1.56	18.0802
2	2	2	2	2	1	2	4	3	2	2	3	1	1	1	1	1	1	1	3	2	0	1	0	0	1	2	2	2	1	60	2	#NULL!	#NULL!	2	#NULL!	#NULL!	420	600	58	170	#NULL!	#NULL!	2	2	16	1	-0.28	1.7	20.0692
2	3	2	1	1	1	2	3	1	2	2	3	1	1	1	1	1	1	1	3	2	1	1	1	1	2	1	1	2	1	50	2	#NULL!	#NULL!	2	#NULL!	#NULL!	30	120	52	149	#NULL!	#NULL!	1	2	18	2	0.6	1.49	23.4224
2	1	1	1	1	3	4	1	3	2	1	3	1	1	2	2	1	1	1	4	2	0	1	0	1	1	1	1	2	1	60	2	#NULL!	#NULL!	2	#NULL!	#NULL!	30	40	54	159	#NULL!	#NULL!	1	1	17	2	0.03	1.59	21.3599
2	1	3	1	2	2	5	1	5	2	2	3	1	1	2	1	1	3	1	4	1	2	1	0	1	2	2	1	2	1	60	2	#NULL!	#NULL!	2	#NULL!	#NULL!	0	180	74	148.5	#NULL!	#NULL!	1	2	18	2	2.64	1.485	33.5567
2	3	3	1	1	2	3	1	3	2	2	3	1	1	2	2	1	1	1	3	1	1	1	1	0	1	1	2	2	1	100	2	#NULL!	#NULL!	2	#NULL!	#NULL!	40	35	50	158.5	#NULL!	#NULL!	1	1	18	2	-0.5	1.585	19.9027
2	1	1	1	2	1	3	1	4	2	1	3	1	1	2	2	1	1	1	3	0	1	1	0	1	1	1	0	2	1	100	2	#NULL!	#NULL!	2	#NULL!	#NULL!	25	60	68	169	#NULL!	#NULL!	1	1	18	2	0.72	1.69	23.8087
2	2	2	2	1	1	2	1	5	2	2	3	1	1	1	1	1	1	1	2	1	1	2	1	1	0	1	1	2	1	60	2	#NULL!	#NULL!	2	#NULL!	#NULL!	30	120	55	157	#NULL!	#NULL!	1	2	18	2	0.28	1.57	22.3133
2	2	2	2	2	1	2	1	3	2	2	3	1	1	2	1	1	1	0	#NULL!	1	1	2	1	2	2	1	0	2	1	40	2	#NULL!	#NULL!	2	#NULL!	#NULL!	60	30	51	160	#NULL!	#NULL!	1	1	17	2	-0.42	1.6	19.9219
2	1	2	1	2	3	3	1	3	2	2	3	1	1	2	2	1	1	0	#NULL!	1	1	2	1	1	2	1	0	2	1	40	2	#NULL!	#NULL!	2	#NULL!	#NULL!	150	120	65	157.5	#NULL!	#NULL!	1	2	18	2	1.32	1.575	26.2031
2	1	1	1	1	6	6	5	2	2	2	3	1	1	1	2	1	1	1	4	2	1	0	0	0	2	1	2	2	1	50	2	#NULL!	#NULL!	2	#NULL!	#NULL!	30	120	55	160	#NULL!	#NULL!	1	2	17	2	0.11	1.6	21.4844
2	2	2	1	2	1	2	2	1	2	2	3	1	1	1	2	1	1	1	3	2	2	0	0	2	2	1	1	2	1	50	2	#NULL!	#NULL!	1	2	30	30	120	48	168	#NULL!	1	1	2	17	2	-1.69	1.68	17.0068
2	1	3	1	1	3	3	1	3	2	2	3	1	1	1	1	1	2	0	#NULL!	1	0	0	0	1	2	2	0	2	1	100	2	#NULL!	#NULL!	2	#NULL!	#NULL!	300	300	54	159	#NULL!	#NULL!	1	2	18	2	0.03	1.59	21.3599
2	2	2	2	1	1	2	1	5	2	2	3	1	1	1	1	1	1	1	2	1	1	1	1	1	1	1	1	2	1	60	2	#NULL!	#NULL!	2	#NULL!	#NULL!	120	120	69	159	#NULL!	#NULL!	1	2	18	2	1.56	1.59	27.2932
1	1	1	2	3	2	4	1	3	2	1	4	1	2	2	2	1	3	0	#NULL!	0	0	2	1	1	2	2	2	3	1	120	1	2	30	1	5	48	30	580	59	171.5	1	1	1	2	17	2	-0.56	1.715	20.0597
1	1	2	2	3	2	4	4	3	2	1	4	1	1	2	2	1	2	1	1	1	2	2	0	2	2	2	2	2	1	1000	1	7	10	2	#NULL!	#NULL!	0	360	50	164	1	#NULL!	1	2	17	2	-1.27	1.64	18.5901
1	2	2	1	1	3	2	5	3	2	2	3	1	2	1	2	1	1	2	2	1	1	2	0	2	2	2	2	3	1	500	1	1	30	1	1	10	10	300	59	174	1	1	1	2	18	2	-0.91	1.74	19.4874
1	1	2	2	1	1	2	1	3	2	1	3	1	1	2	2	1	3	0	#NULL!	2	1	1	1	1	1	1	1	2	1	100	1	7	30	2	#NULL!	#NULL!	30	300	57.6	170.5	1	#NULL!	1	2	16	1	-0.49	1.705	19.8141
1	1	2	1	1	1	3	1	3	2	1	3	1	1	1	1	1	3	0	#NULL!	2	1	1	1	1	1	0	1	2	1	100	1	6	30	1	4	60	280	180	80	174	1	2	1	2	17	2	1.43	1.74	26.4236
1	1	1	1	1	3	4	1	5	2	2	4	2	2	1	1	1	3	1	3	2	2	2	1	1	2	2	1	3	1	1000	1	3	5	1	2	5	20	480	70	179	1	1	1	2	18	2	-0.09	1.79	21.847
1	2	2	2	1	1	2	1	4	2	2	3	1	1	2	2	1	2	0	#NULL!	1	0	1	0	2	1	1	2	1	1	50	2	#NULL!	#NULL!	2	#NULL!	#NULL!	20	420	89	180	#NULL!	#NULL!	1	2	16	1	1.8	1.8	27.4691
1	1	1	1	3	4	5	1	1	2	2	3	1	1	2	1	1	2	1	1	1	1	1	1	1	2	2	1	2	1	50	1	4	20	1	4	20	300	240	51	168	1	1	1	2	18	2	-1.66	1.68	18.0697
2	1	2	1	1	3	9	4	9	2	2	3	1	1	2	1	1	2	0	#NULL!	1	1	0	0	0	0	1	1	1	2	#NULL!	2	#NULL!	#NULL!	2	#NULL!	#NULL!	0	120	55	154	#NULL!	#NULL!	1	2	18	2	0.54	1.54	23.1911
1	1	2	1	3	4	5	3	2	2	2	3	1	1	1	1	1	2	0	#NULL!	1	1	1	0	2	1	2	2	2	1	100	1	4	120	1	4	120	300	420	49.1	160.5	2	2	1	2	16	1	-0.66	1.605	19.0604
1	1	1	1	3	1	3	1	2	2	1	3	1	1	2	1	1	2	1	3	1	1	1	1	1	1	1	2	2	1	100	1	4	60	1	4	60	60	120	61	171.5	2	2	1	2	18	2	-0.47	1.715	20.7397
1	2	2	1	1	1	2	1	4	2	2	3	1	1	2	2	1	2	1	1	2	1	0	0	1	0	1	0	2	1	50	1	4	20	1	4	120	300	60	65	164	1	2	1	1	18	2	0.69	1.64	24.1672
1	2	2	1	1	2	2	2	3	2	2	3	1	1	2	2	1	1	1	1	2	2	1	0	1	0	0	0	1	1	100	2	#NULL!	#NULL!	2	#NULL!	#NULL!	0	240	75	164	#NULL!	#NULL!	1	2	17	2	1.74	1.64	27.8852
1	2	2	1	3	1	2	1	4	2	2	3	1	1	1	2	1	2	1	1	1	2	0	0	1	1	1	0	2	1	100	2	#NULL!	#NULL!	2	#NULL!	#NULL!	10	300	49	164	#NULL!	#NULL!	1	2	17	2	-1.48	1.64	18.2183
1	1	2	1	2	1	2	1	1	2	2	3	1	1	2	2	1	1	0	#NULL!	1	1	1	0	1	1	0	1	2	1	100	1	2	30	2	#NULL!	#NULL!	30	150	58	164	1	#NULL!	1	2	18	2	-0.19	1.64	21.5645
1	1	1	2	3	4	4	1	5	2	2	3	1	1	2	1	1	2	0	#NULL!	0	0	2	1	1	2	1	1	3	1	50	2	#NULL!	#NULL!	2	#NULL!	#NULL!	30	300	49.5	166.5	#NULL!	#NULL!	1	2	17	2	-1.49	1.665	17.8557
1	1	1	1	1	4	5	1	3	2	1	4	2	2	2	2	1	3	1	3	0	1	1	0	1	0	2	1	3	1	1500	2	#NULL!	#NULL!	1	2	30	5	480	58	171.5	#NULL!	1	1	2	18	2	-0.92	1.715	19.7197
1	1	2	1	3	2	3	4	3	2	2	3	1	1	1	2	1	2	0	#NULL!	1	1	1	2	1	1	2	1	2	2	#NULL!	1	4	60	1	6	30	90	210	60	169	2	1	1	2	18	2	-0.39	1.69	21.0077
1	1	1	1	1	1	2	1	3	2	2	3	1	1	1	2	1	1	1	1	1	1	1	0	1	1	0	1	2	1	100	1	3	30	2	#NULL!	#NULL!	30	300	60	168	1	#NULL!	1	2	18	2	-0.2	1.68	21.2585
1	2	2	1	2	4	4	4	3	2	2	3	1	1	1	1	1	1	1	1	1	0	1	0	0	1	2	1	2	1	100	2	#NULL!	#NULL!	2	#NULL!	#NULL!	30	180	51	174	#NULL!	#NULL!	1	2	18	2	-2.35	1.74	16.845
1	1	1	1	3	1	2	1	1	2	1	3	1	1	2	2	1	2	1	3	1	1	1	1	1	1	1	2	2	1	150	1	3	30	1	4	30	30	120	70	161.5	1	1	1	2	18	2	1.46	1.615	26.8382
1	1	1	1	3	3	4	1	2	2	2	3	1	1	2	2	1	2	1	3	1	1	1	1	1	1	1	2	2	1	100	1	4	30	1	4	20	30	45	59.2	162	1	1	1	1	18	2	0.24	1.62	22.5575
1	1	1	2	2	2	4	2	1	1	1	3	2	2	1	1	1	1	0	#NULL!	1	1	2	1	2	2	1	2	2	1	100	2	#NULL!	#NULL!	2	#NULL!	#NULL!	180	180	61.1	168.5	#NULL!	#NULL!	1	2	18	2	-0.2	1.685	21.52
1	1	1	1	3	4	3	5	3	1	2	3	1	2	1	1	1	1	1	3	1	1	1	1	2	2	2	2	2	1	50	2	#NULL!	#NULL!	1	2	120	120	300	55.96	177	#NULL!	2	1	2	18	2	-1.69	1.77	17.862
2	1	3	2	1	2	3	1	5	1	2	3	1	1	2	2	1	1	1	2	1	0	1	2	1	1	1	1	2	1	50	2	#NULL!	#NULL!	2	#NULL!	#NULL!	0	300	52	156.5	#NULL!	#NULL!	1	2	18	2	-0.04	1.565	21.2312
2	1	1	1	1	1	2	1	3	1	2	3	1	2	1	1	1	2	1	2	2	2	0	0	1	1	1	1	2	1	50	1	1	15	1	3	10	120	0	45	157	1	1	1	1	16	1	-1	1.57	18.2563
2	1	1	2	1	1	2	1	1	1	1	3	1	2	2	1	1	1	0	#NULL!	1	1	1	1	1	1	1	1	1	2	#NULL!	1	3	30	1	30	36	60	60	43	155	1	1	1	1	18	2	-1.32	1.55	17.898
2	1	3	2	1	1	3	5	3	1	2	3	1	1	1	1	1	2	0	#NULL!	1	1	1	0	1	0	0	1	1	2	#NULL!	1	4	5	1	3	10	60	120	67	167.5	1	1	1	2	17	2	0.81	1.675	23.8806
1	1	1	2	3	2	2	4	4	1	2	3	1	1	2	1	1	1	0	#NULL!	1	1	2	1	0	1	1	2	2	1	200	1	3	60	2	#NULL!	#NULL!	180	420	56	164	2	#NULL!	1	2	18	2	-0.34	1.64	20.8209
1	1	2	1	3	3	3	2	4	1	1	3	1	1	1	1	1	1	0	#NULL!	1	1	1	1	1	1	1	1	2	1	200	1	2	60	1	2	60	30	60	56.3	169	2	2	1	1	16	1	-0.34	1.69	19.7122
2	1	1	2	2	1	2	2	1	1	1	3	1	1	2	2	1	2	0	#NULL!	1	1	2	0	2	2	2	2	1	2	#NULL!	1	1	15	2	#NULL!	#NULL!	55	45	52.7	154	1	#NULL!	1	1	19	2	0.25	1.54	22.2213
2	1	1	1	1	4	3	1	3	1	1	3	1	2	1	1	1	1	0	#NULL!	2	2	1	2	2	2	2	1	3	1	200	2	#NULL!	#NULL!	1	5	20	120	300	46.7	153.7	#NULL!	1	1	2	17	2	-0.47	1.537	19.7683
2	1	1	2	2	1	2	2	1	1	2	3	1	1	1	1	1	2	0	#NULL!	1	1	1	0	1	2	2	1	2	1	50	1	1	5	2	#NULL!	#NULL!	55	45	54	159	1	#NULL!	1	1	17	2	0.1	1.59	21.3599
2	1	1	1	3	1	2	2	1	1	1	3	1	1	2	2	1	1	2	4	1	1	1	1	1	1	1	1	1	2	#NULL!	2	#NULL!	#NULL!	1	3	30	30	120	48.4	159	#NULL!	1	1	2	17	2	-0.76	1.59	19.1448
2	1	1	2	1	1	2	2	1	1	1	3	1	1	1	1	1	1	0	#NULL!	2	2	0	0	0	0	0	0	1	2	#NULL!	2	#NULL!	#NULL!	2	#NULL!	#NULL!	50	45	55	160	#NULL!	#NULL!	1	1	18	2	0.05	1.6	21.4844
2	3	2	2	2	2	2	2	1	1	2	3	1	1	1	2	1	2	1	4	2	1	2	1	2	1	1	1	2	1	50	1	3	120	1	4	120	120	300	55	154.5	2	2	1	2	17	2	0.61	1.545	23.0412
2	1	1	1	1	1	2	1	2	1	1	3	1	1	2	1	1	2	0	#NULL!	2	2	2	1	2	2	0	0	1	2	#NULL!	2	#NULL!	#NULL!	1	3	30	120	60	48.4	159	#NULL!	1	1	1	18	2	-0.8	1.59	19.1448
1	2	2	2	3	1	2	2	1	1	2	3	1	1	2	1	1	1	0	#NULL!	2	1	1	1	0	1	1	1	3	2	#NULL!	1	2	60	2	#NULL!	#NULL!	180	300	48	164	2	#NULL!	1	2	16	1	-1.31	1.64	17.8465
2	1	1	2	3	4	2	2	1	1	2	3	1	1	2	1	1	2	0	#NULL!	1	1	1	1	1	1	1	1	2	1	50	2	#NULL!	#NULL!	2	#NULL!	#NULL!	60	60	50.2	154	#NULL!	#NULL!	1	1	16	1	0.05	1.54	21.1671
2	1	2	1	1	3	2	1	4	1	2	3	1	1	1	1	1	2	0	#NULL!	1	1	1	1	1	1	1	1	2	1	50	2	#NULL!	#NULL!	2	#NULL!	#NULL!	300	120	46	147	#NULL!	#NULL!	1	2	18	2	-0.03	1.47	21.2874
2	1	1	1	3	3	4	3	4	1	2	3	1	1	1	1	1	2	0	#NULL!	1	1	1	0	1	2	2	1	2	2	#NULL!	1	3	45	2	#NULL!	#NULL!	50	30	43	144	1	#NULL!	1	1	18	2	-0.19	1.44	20.7369
2	2	2	1	1	3	4	1	4	1	2	3	1	1	1	1	1	2	0	#NULL!	1	1	1	1	1	1	1	1	2	1	50	2	#NULL!	#NULL!	2	#NULL!	#NULL!	300	450	57	154	#NULL!	#NULL!	1	2	17	2	0.86	1.54	24.0344
2	1	1	1	1	3	3	3	4	1	2	3	1	1	1	1	1	2	0	#NULL!	1	1	1	1	1	1	1	1	2	1	50	2	#NULL!	#NULL!	1	7	50	20	300	44	155	#NULL!	1	1	2	18	2	-1.14	1.55	18.3143
2	1	1	1	1	4	4	3	4	1	2	3	1	1	1	2	1	2	1	1	1	1	1	1	1	1	1	2	1	1	40	2	#NULL!	#NULL!	2	#NULL!	#NULL!	20	40	49	153	#NULL!	#NULL!	1	1	17	2	-0.08	1.53	20.9321
2	1	2	2	2	4	4	1	3	1	2	3	1	1	1	1	1	2	0	#NULL!	1	1	2	1	1	1	1	1	3	1	20	2	#NULL!	#NULL!	2	#NULL!	#NULL!	120	120	52.2	158.5	#NULL!	#NULL!	1	2	16	1	-0.08	1.585	20.7784
2	1	1	1	3	4	4	1	1	1	2	3	1	1	1	1	1	2	0	#NULL!	1	1	1	1	1	1	1	1	3	2	#NULL!	2	#NULL!	#NULL!	2	#NULL!	#NULL!	60	60	52.5	161	#NULL!	#NULL!	1	1	17	2	-0.27	1.61	20.2538
2	1	1	1	3	3	4	1	4	1	2	3	1	1	2	1	1	2	0	#NULL!	1	1	1	0	1	1	2	1	2	2	#NULL!	1	2	50	2	#NULL!	#NULL!	60	30	56	160.5	1	#NULL!	1	1	16	1	0.24	1.605	21.7389
1	1	2	2	3	2	2	4	5	1	2	3	1	1	1	1	1	1	0	#NULL!	1	1	1	1	1	1	1	1	2	1	100	1	2	60	2	#NULL!	#NULL!	240	120	61	166.5	2	#NULL!	1	2	18	2	0.05	1.665	22.004
1	1	1	1	2	1	3	2	3	1	1	3	1	1	2	1	1	1	0	#NULL!	1	1	1	1	1	1	1	1	1	2	#NULL!	1	2	60	1	3	60	120	120	63.3	177	2	2	1	2	18	2	-0.63	1.77	20.2049
2	1	1	1	2	1	2	5	4	1	2	3	1	1	2	2	1	1	1	1	2	2	1	0	1	2	2	0	2	1	20	2	#NULL!	#NULL!	1	2	50	120	120	54	157	#NULL!	1	1	2	18	2	0.17	1.57	21.9076
2	1	1	2	3	1	3	2	5	1	2	3	1	1	1	2	1	2	1	4	1	1	1	1	1	1	1	1	2	1	100	2	#NULL!	#NULL!	1	7	50	300	300	57	156	#NULL!	1	1	2	17	2	0.71	1.56	23.4221
2	2	2	2	2	2	4	2	2	1	1	3	1	1	1	1	1	2	1	4	2	1	0	0	2	0	0	2	1	2	#NULL!	2	#NULL!	#NULL!	2	#NULL!	#NULL!	120	120	71	165	#NULL!	#NULL!	1	2	18	2	1.27	1.65	26.079
2	1	3	2	3	1	2	2	4	1	2	3	1	1	2	1	3	1	0	#NULL!	1	0	0	0	0	1	1	0	1	2	#NULL!	2	#NULL!	#NULL!	1	2	15	30	20	59	171	#NULL!	1	1	1	17	2	-0.35	1.71	20.1771
2	2	2	1	1	3	2	2	1	1	2	3	1	1	2	1	1	2	0	#NULL!	1	1	2	0	1	1	1	2	1	2	#NULL!	2	#NULL!	#NULL!	2	#NULL!	#NULL!	120	300	50.6	150.7	#NULL!	#NULL!	1	2	15	1	0.51	1.507	22.2805
2	1	1	2	2	3	6	2	2	1	2	3	1	1	2	1	2	2	1	1	2	1	2	1	1	0	0	0	1	1	50	1	7	30	1	7	30	120	120	80	170	1	1	1	2	17	2	1.66	1.7	27.6817
2	2	1	2	1	2	2	2	2	1	1	3	1	1	1	1	1	2	0	#NULL!	2	2	1	0	2	1	2	2	2	1	50	1	1	30	1	3	30	30	20	51.2	159.5	1	1	1	1	17	2	-0.33	1.595	20.1256
2	1	1	2	3	1	3	2	1	1	1	3	1	1	2	1	3	2	1	4	1	2	1	1	1	1	1	1	2	1	50	2	#NULL!	#NULL!	2	#NULL!	#NULL!	120	300	55	161.5	#NULL!	#NULL!	1	2	17	2	-0.03	1.615	21.0871
2	2	2	2	1	2	4	2	5	1	1	3	1	1	2	1	1	1	1	3	1	1	1	1	1	1	1	1	2	1	50	2	#NULL!	#NULL!	2	#NULL!	#NULL!	120	120	51	152.3	#NULL!	#NULL!	1	2	18	2	0.19	1.523	21.9872
2	3	2	2	3	4	4	2	4	1	1	3	1	1	1	2	1	2	1	1	1	1	1	1	1	1	1	2	2	1	50	2	#NULL!	#NULL!	2	#NULL!	#NULL!	60	60	48	150.5	#NULL!	#NULL!	1	1	16	1	0.1	1.505	21.1918
1	1	2	1	1	4	3	1	5	1	2	3	1	1	1	1	1	1	1	2	1	1	1	0	0	0	1	1	1	2	#NULL!	2	#NULL!	#NULL!	2	#NULL!	#NULL!	45	45	44.3	160	#NULL!	#NULL!	1	1	16	1	-1.62	1.6	17.3047
2	1	2	2	3	2	2	2	1	1	2	4	1	2	1	1	1	2	1	2	1	2	1	0	1	1	0	1	1	1	100	1	3	30	1	1	30	120	60	47	155	1	1	1	1	15	1	-0.3	1.55	19.563
2	1	2	2	2	3	3	2	5	1	1	3	1	1	2	1	1	3	2	4	1	1	2	0	1	1	1	1	1	1	30	1	3	120	1	3	60	180	120	49	159	2	2	1	2	16	1	-0.55	1.59	19.3821
2	2	2	2	1	2	4	2	4	1	2	3	1	1	2	1	1	2	1	4	1	1	1	0	1	2	1	1	2	1	100	2	#NULL!	#NULL!	2	#NULL!	#NULL!	30	45	47	142.4	#NULL!	#NULL!	1	1	16	1	0.66	1.424	23.1781
1	1	1	2	1	3	3	2	1	1	2	3	1	1	2	1	1	1	0	#NULL!	1	2	1	0	2	1	0	1	1	1	50	1	6	120	1	4	180	240	120	55.3	161.2	2	2	1	2	17	2	-0.11	1.612	21.2811
1	1	1	2	1	3	3	1	1	1	1	3	2	2	2	2	1	1	2	1	2	2	1	0	1	2	2	2	3	1	20	1	3	120	1	3	30	420	120	47.8	161.5	2	1	2	2	18	2	-1.49	1.615	18.3266
1	1	1	2	3	3	4	2	1	1	2	3	1	1	1	2	1	1	1	1	1	1	1	1	2	1	0	1	1	1	50	1	6	120	1	4	180	120	30	47	162.5	2	2	1	1	15	1	-1.19	1.625	17.7988
1	1	2	2	2	3	2	2	3	1	2	3	1	1	1	1	1	1	0	#NULL!	1	1	2	0	1	1	2	2	2	1	50	1	7	120	1	7	60	360	180	69	171.5	2	2	2	2	16	1	0.78	1.715	23.4596
2	1	2	2	1	2	4	2	4	1	2	3	1	1	2	1	1	2	1	4	1	1	1	1	1	2	1	1	2	1	50	2	#NULL!	#NULL!	2	#NULL!	#NULL!	120	60	50	148.5	#NULL!	#NULL!	1	1	15	1	0.64	1.485	22.6734
2	1	2	1	1	3	3	4	3	1	2	3	2	1	1	1	1	2	0	#NULL!	1	1	1	0	1	0	1	2	1	2	#NULL!	2	#NULL!	#NULL!	1	2	30	60	30	51	153.5	#NULL!	1	1	1	15	1	0.38	1.535	21.6448
2	1	3	1	1	3	3	2	5	1	2	3	2	1	1	1	1	2	0	#NULL!	1	1	1	0	1	0	1	2	1	2	#NULL!	2	#NULL!	#NULL!	1	2	30	60	30	49	149	#NULL!	1	1	1	17	2	0.28	1.49	22.0711
2	2	2	2	3	1	2	1	4	1	2	3	1	1	2	1	1	2	1	1	1	1	2	0	2	1	1	1	2	1	50	2	#NULL!	#NULL!	2	#NULL!	#NULL!	30	40	43	158	#NULL!	#NULL!	1	1	16	1	-1.54	1.58	17.2248
2	2	2	2	1	3	4	1	5	1	2	3	1	1	1	1	1	1	1	1	2	1	1	1	1	1	1	1	2	1	50	2	#NULL!	#NULL!	2	#NULL!	#NULL!	60	40	48	156	#NULL!	#NULL!	1	1	17	2	-0.51	1.56	19.7239
1	1	3	1	1	1	2	1	1	1	1	3	2	2	2	1	1	3	2	3	1	0	1	0	1	1	2	2	2	1	50	2	#NULL!	#NULL!	2	#NULL!	#NULL!	180	30	69	172	#NULL!	#NULL!	1	1	17	2	0.71	1.72	23.3234
2	1	2	1	1	4	4	3	4	1	2	3	1	1	2	1	1	3	0	#NULL!	1	2	2	1	2	1	2	0	2	2	#NULL!	2	#NULL!	#NULL!	2	#NULL!	#NULL!	120	180	50	157	#NULL!	#NULL!	1	2	16	1	-0.25	1.57	20.2848
2	1	1	1	3	2	2	2	1	1	1	3	1	1	2	1	1	1	1	1	1	0	1	0	1	1	1	2	2	2	#NULL!	2	#NULL!	#NULL!	2	#NULL!	#NULL!	60	0	45	159	#NULL!	#NULL!	1	1	17	2	-1.29	1.59	17.7999
2	2	2	2	2	1	2	1	4	1	1	3	2	1	1	1	1	2	0	#NULL!	1	1	1	0	1	1	1	1	2	1	30	2	#NULL!	#NULL!	2	#NULL!	#NULL!	60	120	44	152	#NULL!	#NULL!	1	2	15	1	-0.54	1.52	19.0443
2	1	2	2	1	2	2	1	3	1	1	3	1	1	1	1	1	1	0	#NULL!	1	1	1	0	0	1	1	1	2	1	50	1	3	45	1	2	30	55	35	59	158	1	1	1	1	15	1	0.9	1.58	23.634
1	1	2	1	1	2	4	4	2	1	2	3	2	1	1	1	1	2	0	#NULL!	1	1	1	1	0	1	2	2	2	2	#NULL!	1	6	60	1	6	60	120	30	67	173	2	2	1	1	17	2	0.41	1.73	22.3863
2	1	1	1	3	4	4	2	2	1	1	3	1	1	2	1	1	2	0	#NULL!	1	1	1	1	1	1	1	1	1	2	#NULL!	2	#NULL!	#NULL!	2	#NULL!	#NULL!	60	30	48	162	#NULL!	#NULL!	1	1	14	1	-0.75	1.62	18.2899
1	1	2	2	2	5	5	5	5	1	1	4	2	2	1	2	1	3	2	1	0	2	2	2	2	2	2	2	3	1	1000	1	7	120	1	7	220	120	60	59	167	2	2	1	1	18	2	-0.28	1.67	21.1553
1	1	2	2	3	3	5	2	2	1	1	3	2	1	1	1	1	2	1	4	2	1	2	1	1	1	2	1	1	1	500	1	7	200	1	7	120	160	60	60	167	2	2	1	1	18	2	-0.14	1.67	21.5139
1	1	2	2	1	1	2	2	1	1	1	3	2	2	1	1	1	1	0	#NULL!	0	1	0	1	1	1	1	1	1	1	60	1	7	180	2	#NULL!	#NULL!	60	120	60	164	2	#NULL!	1	2	18	2	0.1	1.64	22.3081
1	1	1	2	3	2	3	2	1	1	1	3	1	1	1	1	1	2	1	3	2	1	1	1	1	1	2	2	2	2	#NULL!	1	6	60	1	6	60	25	30	63	170.5	2	2	1	1	18	2	-0.11	1.705	21.6716
1	1	3	2	1	3	3	2	2	1	2	3	1	1	1	1	1	2	2	1	1	0	1	0	0	1	0	0	1	1	150	1	6	200	1	3	120	150	160	49	163	2	2	1	2	16	1	-0.99	1.63	18.4425
1	1	2	2	1	1	2	2	5	1	1	3	2	1	2	1	1	2	0	#NULL!	1	1	1	1	1	1	1	1	1	1	100	1	7	180	1	7	140	180	160	67.5	167	2	2	1	2	17	2	0.94	1.67	24.2031
1	1	3	1	2	2	2	1	5	1	1	3	2	1	1	1	1	2	1	1	1	1	1	0	1	0	0	1	1	2	#NULL!	1	6	50	1	6	50	120	60	48	161	1	1	1	1	17	2	-1.13	1.61	18.5178
1	1	3	2	3	2	2	2	4	1	2	3	1	1	2	1	1	1	0	#NULL!	2	1	1	1	1	1	1	1	1	2	#NULL!	2	#NULL!	#NULL!	1	6	50	120	60	63	171	#NULL!	1	1	1	16	1	0.17	1.71	21.5451
1	1	3	2	3	1	2	2	1	1	1	3	1	1	2	1	1	2	0	#NULL!	1	1	1	0	0	0	0	1	2	2	#NULL!	2	#NULL!	#NULL!	2	#NULL!	#NULL!	40	50	57	164.5	#NULL!	#NULL!	1	1	15	1	0.34	1.645	21.0641
1	1	2	2	1	1	2	1	4	1	1	3	1	1	2	1	1	2	1	1	1	1	1	0	0	0	0	1	2	1	100	2	#NULL!	#NULL!	2	#NULL!	#NULL!	60	30	44	165	#NULL!	#NULL!	1	1	17	2	-2.65	1.65	16.1616
1	1	1	1	2	2	2	2	3	1	1	4	1	1	1	1	1	3	1	4	2	2	1	1	2	0	1	1	1	1	40	2	#NULL!	#NULL!	1	2	40	50	50	40	140	#NULL!	1	1	1	16	1	-0.21	1.4	20.4082
2	1	2	1	2	3	3	2	1	1	1	3	1	1	2	1	1	1	1	1	2	1	1	1	1	2	1	1	2	2	#NULL!	2	#NULL!	#NULL!	2	#NULL!	#NULL!	120	180	51	156	#NULL!	#NULL!	1	2	16	1	0.04	1.56	20.9566
1	1	2	2	2	3	4	2	1	1	1	3	2	2	2	1	1	2	1	2	1	1	1	1	1	1	1	1	1	1	50	1	4	200	1	4	200	500	250	59	169	2	2	2	2	17	2	-0.21	1.69	20.6575
1	1	2	2	2	1	2	2	1	1	1	3	2	2	2	1	1	2	1	2	1	1	1	1	1	1	1	1	1	1	50	1	3	200	1	3	200	500	500	57	164	2	2	2	2	17	2	0.01	1.64	21.1927
2	1	2	2	3	1	2	3	4	1	2	3	2	2	1	1	1	2	1	1	1	1	1	1	1	1	1	1	2	1	100	2	#NULL!	#NULL!	2	#NULL!	#NULL!	0	60	46	157	#NULL!	#NULL!	1	1	18	2	-1	1.57	18.662
1	1	2	1	3	3	3	1	4	1	2	3	2	2	2	1	1	2	0	#NULL!	1	1	1	1	1	1	1	1	2	1	100	2	#NULL!	#NULL!	2	#NULL!	#NULL!	0	180	47	169	#NULL!	#NULL!	1	2	16	1	-2.26	1.69	16.456
2	1	1	2	3	3	3	2	1	1	2	3	2	2	2	1	1	2	1	1	1	0	1	1	1	1	1	1	2	1	50	2	#NULL!	#NULL!	1	1	10	10	60	43	152	#NULL!	1	1	1	17	2	-0.98	1.52	18.6115
2	2	2	1	3	1	2	3	4	1	2	3	1	1	2	1	1	1	1	1	1	1	1	1	2	1	2	1	2	2	#NULL!	2	#NULL!	#NULL!	2	#NULL!	#NULL!	30	30	60	156	#NULL!	#NULL!	1	1	18	2	0.93	1.56	24.6548
2	1	1	1	3	1	4	1	3	1	2	3	1	1	2	1	3	1	1	4	2	0	2	0	1	2	1	1	2	2	#NULL!	2	#NULL!	#NULL!	1	2	240	180	180	46	152	#NULL!	2	1	2	17	2	-0.44	1.52	19.91
1	1	1	1	3	1	4	1	3	1	2	3	1	1	2	1	1	1	1	4	2	0	2	0	1	2	1	0	2	2	#NULL!	2	#NULL!	#NULL!	1	3	180	180	300	56	166.5	#NULL!	2	1	2	17	2	-0.49	1.665	20.2004
2	2	2	1	1	4	4	2	3	1	1	3	1	1	1	1	1	1	1	4	1	1	1	1	1	1	1	2	2	1	50	2	#NULL!	#NULL!	1	2	60	30	120	80	155	#NULL!	2	1	2	19	2	2.6	1.55	33.2986
2	1	2	2	1	2	4	2	4	1	2	3	1	1	1	1	1	1	1	4	1	1	1	1	1	1	1	2	2	1	50	2	#NULL!	#NULL!	2	#NULL!	#NULL!	30	300	48	155	#NULL!	#NULL!	1	2	16	1	-0.36	1.55	19.9792
2	1	2	1	1	2	2	5	4	1	2	3	2	1	2	1	1	2	2	4	2	2	2	0	1	1	2	2	1	1	50	1	1	10	1	1	60	60	180	43	155	1	2	1	2	17	2	-1.24	1.55	17.898
2	1	2	1	3	2	3	1	5	1	2	3	2	1	1	1	1	1	2	4	2	0	1	1	0	1	1	1	1	1	50	1	1	20	1	1	60	30	180	63	149	1	2	1	2	19	2	1.75	1.49	28.3771
2	1	2	1	1	2	3	1	3	1	2	3	2	1	1	1	1	1	2	4	2	1	1	1	0	1	1	1	1	1	50	1	1	20	1	1	60	30	120	54	152	1	2	1	2	16	1	0.74	1.52	23.3726
2	1	1	1	1	1	2	1	1	1	2	3	1	1	2	1	1	2	0	#NULL!	1	2	1	2	2	1	1	1	1	2	#NULL!	2	#NULL!	#NULL!	2	#NULL!	#NULL!	30	30	59	162	#NULL!	#NULL!	1	1	16	1	0.52	1.62	22.4813
2	1	1	1	3	3	3	2	1	1	2	3	2	2	1	1	1	2	1	2	1	1	0	0	1	1	1	1	2	1	30	2	#NULL!	#NULL!	2	#NULL!	#NULL!	20	30	40	147	#NULL!	#NULL!	1	1	16	1	-0.88	1.47	18.5108
2	1	2	2	1	3	3	2	1	1	2	3	1	1	2	1	1	1	0	#NULL!	2	1	0	0	2	2	1	1	1	2	#NULL!	1	1	60	1	1	30	60	60	48	154	2	1	1	1	17	2	-0.34	1.54	20.2395
2	1	1	2	3	4	4	4	3	1	2	3	1	1	1	1	1	2	0	#NULL!	1	2	1	0	0	2	2	2	2	2	#NULL!	1	2	60	1	2	60	120	120	58	158	2	2	1	2	16	1	0.68	1.58	23.2335
2	1	1	1	2	4	4	1	3	1	2	3	1	1	1	1	1	2	1	1	1	2	1	1	1	1	2	2	2	2	#NULL!	1	3	60	1	2	60	120	120	48	156	2	2	1	2	18	2	-0.59	1.56	19.7239
1	1	2	2	2	2	3	1	3	1	2	3	1	1	1	1	1	3	0	#NULL!	1	0	1	0	0	1	0	0	1	1	120	1	7	200	1	3	120	60	60	74.5	172	2	2	1	1	18	2	0.95	1.72	25.1825
2	1	1	1	2	1	3	2	1	1	2	3	2	1	1	1	1	2	1	1	1	1	1	0	0	1	1	0	1	2	#NULL!	1	3	60	1	2	60	120	120	45	152.5	2	2	1	2	18	2	-0.73	1.525	19.3496
2	1	2	2	2	3	4	1	4	1	2	3	2	1	2	1	1	2	1	2	1	1	1	1	1	1	1	1	2	1	50	2	#NULL!	#NULL!	2	#NULL!	#NULL!	180	30	50	146	#NULL!	#NULL!	1	1	17	2	0.66	1.46	23.4566
2	1	3	1	1	2	4	1	3	2	2	3	1	1	1	1	1	1	1	1	1	1	1	1	2	2	1	0	2	1	50	2	#NULL!	#NULL!	2	#NULL!	#NULL!	120	180	55	158	#NULL!	#NULL!	1	2	18	2	0.23	1.58	22.0317
2	1	2	1	2	3	4	1	3	2	2	3	1	1	1	1	1	2	1	1	1	1	1	1	2	1	2	0	3	1	100	2	#NULL!	#NULL!	2	#NULL!	#NULL!	60	60	58.5	159	#NULL!	#NULL!	1	1	16	1	0.64	1.59	23.1399
2	1	1	1	1	4	5	4	3	1	2	3	1	1	1	1	1	2	1	1	1	1	1	0	0	2	1	1	2	1	100	2	#NULL!	#NULL!	2	#NULL!	#NULL!	120	30	53	160.5	#NULL!	#NULL!	1	1	17	2	-0.2	1.605	20.5743
1	1	1	1	2	4	5	2	5	1	2	3	1	1	1	1	1	2	0	#NULL!	2	2	2	2	2	2	2	2	2	1	50	2	#NULL!	#NULL!	2	#NULL!	#NULL!	180	200	62	168.5	#NULL!	#NULL!	1	2	17	2	0.24	1.685	21.8369
1	1	3	1	1	2	3	3	4	1	2	3	1	1	1	1	1	2	1	4	2	1	1	1	1	2	2	1	2	1	50	1	2	30	2	#NULL!	#NULL!	30	30	56	164	1	#NULL!	1	1	17	2	-0.26	1.64	20.8209
1	1	2	1	1	4	4	4	3	1	2	3	1	1	1	1	1	2	0	#NULL!	2	1	1	0	2	2	1	0	2	1	100	1	2	30	1	2	30	200	200	64	156	1	1	1	2	18	2	1.28	1.56	26.2985
2	1	2	2	1	4	4	4	3	2	2	3	1	1	1	2	1	2	1	2	2	0	1	0	1	2	2	1	2	1	100	2	#NULL!	#NULL!	2	#NULL!	#NULL!	300	180	57.5	158	#NULL!	#NULL!	1	2	17	2	0.59	1.58	23.0332
2	1	1	1	1	4	5	4	5	2	2	3	1	1	1	1	1	2	1	2	2	0	1	1	1	2	2	1	2	1	100	2	#NULL!	#NULL!	2	#NULL!	#NULL!	30	30	63.5	155.5	#NULL!	#NULL!	1	1	16	1	1.42	1.555	26.2611
2	1	2	1	1	4	4	1	3	2	2	3	1	1	1	1	1	2	0	#NULL!	2	1	1	0	2	2	2	1	2	1	100	2	#NULL!	#NULL!	2	#NULL!	#NULL!	60	30	52	154.5	#NULL!	#NULL!	1	1	18	2	0.15	1.545	21.7844
2	1	1	1	2	3	5	1	2	2	2	3	1	1	1	2	1	2	0	#NULL!	2	1	1	0	2	1	0	1	2	1	50	2	#NULL!	#NULL!	2	#NULL!	#NULL!	30	300	55	158	#NULL!	#NULL!	1	2	18	2	0.24	1.58	22.0317
1	1	1	1	1	4	4	2	2	2	2	3	1	1	1	1	1	2	1	1	2	0	1	0	2	2	2	0	2	1	100	1	3	30	2	#NULL!	#NULL!	45	45	69	168	1	#NULL!	1	1	17	2	0.97	1.68	24.4473
1	1	1	1	2	3	4	1	3	2	2	3	1	1	1	1	1	3	1	2	2	1	0	1	2	1	2	0	2	1	100	2	#NULL!	#NULL!	2	#NULL!	#NULL!	9	9	70	166.5	#NULL!	#NULL!	1	1	18	2	1.04	1.665	25.2505
1	1	1	2	3	2	4	1	3	2	2	3	1	1	1	2	1	2	0	#NULL!	2	1	1	1	1	1	2	1	2	1	100	2	#NULL!	#NULL!	2	#NULL!	#NULL!	9	9	68.5	175	#NULL!	#NULL!	1	1	16	1	0.46	1.75	22.3673
1	1	3	2	2	2	3	1	3	2	2	3	1	1	1	2	1	1	1	4	2	1	1	0	1	1	2	0	2	1	50	1	7	30	1	4	30	120	180	76	180	1	1	1	2	18	2	0.45	1.8	23.4568
2	1	2	2	1	3	5	4	3	2	1	3	1	1	1	2	1	1	0	#NULL!	2	1	2	1	1	1	2	1	2	1	100	1	3	15	1	3	15	120	30	78	178	1	1	1	1	18	2	0.93	1.78	24.6181
2	2	2	1	1	3	5	4	3	2	2	3	1	1	1	2	1	2	1	4	1	1	1	1	2	1	2	1	1	1	100	2	#NULL!	#NULL!	2	#NULL!	#NULL!	30	120	44	150	#NULL!	#NULL!	1	2	17	2	-0.58	1.5	19.5556
1	1	1	1	1	4	6	4	3	2	1	3	1	1	1	2	1	2	1	4	2	1	2	1	2	1	2	1	2	1	120	2	#NULL!	#NULL!	2	#NULL!	#NULL!	90	180	54	160	#NULL!	#NULL!	1	2	16	1	0.04	1.6	21.0937
1	1	1	1	1	4	6	4	3	2	2	3	1	1	1	2	1	2	1	1	2	1	1	1	2	1	2	1	2	1	100	1	2	15	1	2	15	30	30	61	165	1	1	1	1	17	2	0.4	1.65	22.4059
[truncated: 3 more columns]
